# Supplementary material for: Technological and Digital Interventions for Mental Health and Wellbeing: An Overview of Systematic Reviews
Source: Front Digit Health. 2021 Dec 23;3:754337. doi: 10.3389/fdgth.2021.754337 (PMC8732948; doi:10.3389/fdgth.2021.754337)
Supplement: Supplementary file 1 [file Table_1.XLSX]

## Sheet: Reviews
Study	Technology	Intervention	Focus	Target population	Age	Date literature search	Included studies	doi	Titel
Aali et al. (2020)	3	7	2	6	2	2020-04-14	4	https://doi.org/10.1002/14651858.CD011898.pub2	Avatar Therapy for people with schizophrenia or related disorders
Abd-Alrazaq et al. (2020)	11	7	2	2.6	2	2019-06-11	12	https://doi.org/10.2196/16021	Effectiveness and safety of using chatbots to improve mental health: Systematic review and meta-analysis
Ahern et al. (2018)	4	8	2	6	2	2016-12-01	30	https://doi.org/10.1080/14737167.2018.1407245	Clinical efficacy and economic evaluation of online cognitive behavioral therapy for major depressive disorder: a systematic review and meta-analysis
Ahmadiankalati et al. (2020)	7	7	2.3	6	1.2	2020-02-01	12	https://doi.org/10.3389/fpsyt.2020.00568	Review of Randomized Controlled Trials Using e-Health Interventions for Patients With Eating Disorders
Aldehaim et al. (2016)	7	3	1	7 - caregivers	2	2015-02-01	5	https://doi.org/10.1089/tmj.2015.0062	The Impact of Technology-Based Interventions on Informal Caregivers of Stroke Survivors: A Systematic Review
Andersson et al. (2016)	4	8	2	6	2	2015-11-01	5	https://doi.org/10.1586/14737175.2015.1125783	Internet-supported versus face-to-face cognitive behavior therapy for depression
Andersson et al. (2018)	4	8	2	6	2	2017-06-01	14	https://doi.org/10.1080/14737175.2018.1400381	Long-term effects of internet-supported cognitive behaviour therapy
Andersson et al. (2019)	4	8	2	6	2	2018-09-01	9	https://doi.org/10.1177/0706743719839381	Internet Interventions for Adults with Anxiety and Mood Disorders: A Narrative Umbrella Review of Recent Meta-Analyses
Andrews et al. (2018)	4	8	2	6	2	2016-09-01	53	https://doi.org/10.1016/j.janxdis.2018.01.001	Computer therapy for the anxiety and depression disorders is effective, acceptable and practical health care: An updated meta-analysis
Apolinario-Hagen (2019)	7	8	2	6	2	2017-12-10	8	https://doi.org/10.30773/pi.2018.06.26	Internet-Delivered Psychological Treatment Options for Panic Disorder: A Review on Their Efficacy and Acceptability
Archangeli et al. (2017)	7,10	7	2	6	1	2016-03-31	8	https://doi.org/10.1016/j.chc.2016.07.009	Mobile Health Interventions for Psychiatric Conditions in Children: A Scoping Review
Arshad et al. (2020)	7	7	1	2.6	1.2	2019-03-01	22	https://doi.org/10.1111/sltb.12583	A Systematic Review of the Evidence Supporting Mobile- and Internet-Based Psychological Interventions For Self-Harm
Ashford et al. (2016)	4	8	1.2	7 - perinatal population	2	2014-12-09	11	https://doi.org/10.2196/games.9226	Computer- or web-based interventions for perinatal mental health: A systematic review
Babiano-Espinosa et al. (2019)	7	8	2	6	1	2018-03-01	6	https://doi.org/10.1186/s13643-019-1166-6	Acceptability, feasibility, and efficacy of Internet cognitive behavioral therapy (iCBT) for pediatric obsessive-compulsive disorder: a systematic review
Baltasar-Tello et al. (2018)	1	2	2	6	1	2017-12-01	13	https://doi.org/10.1007/s11920-018-0913-z	Ecological Momentary Assessment and Mood Disorders in Children and Adolescents: a Systematic Review
Barbeito et al. (2020)	7	3	1	7 - caregivers & family members	2	2018-06-01	9	https://doi.org/10.1016/j.jad.2019.11.106	A systematic review of online interventions for families of patients with severe mental disorders
Barnes & Prescott (2018)	3,8,10	6	2	6	1	2017-07-01	5	https://doi.org/10.1037/prj0000270	Empirical Evidence for the Outcomes of Therapeutic Video Games for Adolescents With Anxiety Disorders: Systematic Review
Bártolo et al. (2019)	4	3	1	3	2	2017-05-01	8	https://doi.org/10.1080/09638288.2017.1411534	Effectiveness of psycho-educational interventions with telecommunication technologies on emotional distress and quality of life of adult cancer patients: a systematic review
Batra et al. (2017)	5,10	2.7	2	6	2	2016-11-01	18	https://doi.org/10.2147/mder.S144158	Digital health technology for use in patients with serious mental illness: a systematic review of the literature
Bayrampour et al. (2019)	7	8	1	7 - perinatal population	2	2018-03-01	5	https://doi.org/10.4088/JCP.18r12386	Effectiveness of eHealth Interventions to Reduce Perinatal Anxiety: A Systematic Review and Meta-Analysis
Bennett et al. (2020)	7	7	2	6	2	2020-04-01	65	https://doi.org/10.1037/int0000217	eHealth to Redress Psychotherapy Access Barriers Both New and Old: A Review of Reviews and Meta-Analyses
Berenguer et al. (2020)	8	4	2	6	1	2020-04-01	20	https://doi.org/10.3390/ijerph17176143	Exploring the Impact of Augmented Reality in Children and Adolescents with Autism Spectrum Disorder: A Systematic Review
Bernardy et al. (2019)	4	8	2	4	2	2018-01-01	6	https://doi.org/10.1002/ejp.1284	Efficacy, acceptability and safety of Internet-delivered psychological therapies for fibromyalgia syndrome: A systematic review and meta-analysis of randomized controlled trials
Berryhill et al. (2018)	1	7	2	6	2	2017-12-01	21	https://doi.org/10.1093/fampra/cmy072	Videoconferencing psychological therapy and anxiety: A systematic review
Biagianti et al. (2018)	9	3	2	6	2	2017-02-01	8	https://doi.org/10.1176/appi.ps.201700283	Potential Benefits of Incorporating Peer-to-Peer Interactions Into Digital Interventions for Psychotic Disorders: A Systematic Review
Bisso et al. (2020)	8	7	2	6	2	2020-06-01	6	https://doi.org/10.3390/ijerph17176111	Immersive Virtual Reality Applications in Schizophrenia Spectrum Therapy: A Systematic Review
Boland (2018)	1,3	5	2	2	2	2016-05-01	13	https://doi.org/10.1093/ntr/ntw391	The Methodological Quality and Effectiveness of Technology-Based Smoking Cessation Interventions for Disadvantaged Groups: A Systematic Review and Meta-analysis
Botella et al. (2017)	8	8	2	6	2	2017-01-01	11	https://doi.org/10.1007/s11920-017-0788-4	Recent Progress in Virtual Reality Exposure Therapy for Phobias: A Systematic Review
Boulley et al. (2018)	7	3	1	3	1,2,3	2017-09-01	29	https://doi.org/10.1002/pon.4867	Digital health interventions to help living with cancer: A systematic review of participants' engagement and psychosocial effects
Boumparis et al. (2019)	4	1.7	1.2	1.5	1.2	2018-10-10	30	https://doi.org/10.1016/j.drugalcdep.2019.03.016	Short- and long-term effects of digital prevention and treatment interventions for cannabis use reduction: A systematic review and meta-analysis
Brown et al. (2016)	4	9	2	1.4	2	2016-02-10	10	https://doi.org/10.2196/jmir.6200	Effectiveness of Web-Delivered Acceptance and Commitment Therapy in Relation to Mental Health and Well-Being: A Systematic Review and Meta-Analysis
Buneviciene 2021	7,10	3	1,2	3	1.2	2019-07-20	25	https://doi.org/10.1016/j.critrevonc.2020.103123	Can mHealth interventions improve quality of life of cancer patients? A systematic review and meta-analysis
Bunge et al. (2016)	7,8	7	2	6	1	2014-12-01	53	https://doi.org/10.2174/1573400511666150930232254	Behavioral intervention technologies and psychotherapy with youth: A review of the literature
Buscher et al. (2020)	2	8	1	2	1.2	2019-04-06	6	https://doi.org/10.1001/jamanetworkopen.2020.3933	Internet-Based Cognitive Behavioral Therapy to Reduce Suicidal Ideation A Systematic Review and Meta-analysis
Byambasuren et al. (2018)	5	1,5,7	1.2	1,2,3,5,6	1,2,3	2017-02-01	6	https://doi.org/10.1038/s41746-018-0021-9	Prescribable mHealth apps identified from an overview of systematic reviews
Canter et al. (2019)	4	3	1	3	1	2016-07-01	23	https://doi.org/10.1007/s10880-018-9565-8	Technology-Focused Family Interventions in Pediatric Chronic Illness: A Systematic Review
Carlbring et al. (2018)	4	8	2	3.6	2	2017-02-01	20	https://doi.org/10.1080/16506073.2017.1401115	Internet-based vs. face-to-face cognitive behavior therapy for psychiatric and somatic disorders: an updated systematic review and meta-analysis
Carolan et al. (2017)	4	1	1	1.2	2	2016-05-01	21	https://doi.org/10.2196/jmir.7583	Improving Employee Well-Being and Effectiveness: Systematic Review and Meta-Analysis of Web-Based Psychological Interventions Delivered in the Workplace
Chebli et al. (2016)	4	7	2	5	1.2	2015-05-01	16	https://doi.org/10.1007/s10899-016-9599-5	Internet-Based Interventions for Addictive Behaviours: A Systematic Review
Chen & Chan (2020)	7,8	1	1	1,2,6	1.2	2020-03-01	34	https://doi.org/10.1177/1524838020967346	Effectiveness of Digital Health Interventions on Unintentional Injury, Violence, and Suicide: Meta-Analysis
Chen & Schulz (2016)	7, 14 - Nintento Wii	3	1	1.2	3	2015-07-01	25	https://doi.org/10.2196/jmir.4596	The Effect of Information Communication Technology Interventions on Reducing Social Isolation in the Elderly: A Systematic Review
Cheng et al. (2020)	7	7	2	3	2	2018-08-14	14	https://doi.org/10.1007/s10461-019-02691-6	Technology-Delivered Psychotherapeutic Interventions in Improving Depressive Symptoms Among People with HIV/AIDS: A Systematic Review and Meta-analysis of Randomised Controlled Trials
Chipps et al. (2020)	4	8	2	5.6	2	2017-08-01	8	https://doi.org/10.1007/s12144-020-00791-4	Online therapeutic methods: A systematic review
Chivilgina et al. (2020)	7,10	7	2.3	6	2	2019-10-01	111	https://doi.org/10.1177/0020764020933287	mHealth for schizophrenia spectrum disorders management: A systematic review
Cho et al. (2017)	7	3	1,2	3	2	2016-04-01	10	https://doi.org/10.4338/aci-2016-10-r-0175	Technology-Mediated Interventions and Quality of Life for Persons Living with HIV/AIDS A Systematic Review
Christ et al. (2020)	4	8	2	6	1	2019-09-13	24	https://doi.org/10.2196/17831	Internet and computer-based cognitive behavioral therapy for anxiety and depression in adolescents and young adults: Systematic review and meta-analysis
Cieślik et al. (2020)	8	7	2	4.6	1,2,3	2020-04-30	70	https://doi.org/10.1016/j.ctim.2020.102480	Virtual reality in psychiatric disorders: A systematic review of reviews
Colombo et al. (2019)	5	7	2	6	2	2019-04-01	40	https://doi.org/10.3390/jcm8040465	Current State and Future Directions of Technology-Based Ecological Momentary Assessment and Intervention for Major Depressive Disorder: A Systematic Review
Conley et al. (2016)	7	1	1	1	1	2014-12-01	41	https://doi.org/10.1007/s11121-016-0662-3	A Meta-Analysis of the Impact of Universal and Indicated Preventive Technology-Delivered Interventions for Higher Education Students
Cornet & Holden (2018)	12	2	1.2	1,3,5,6	2.3	2017-02-01	35	https://doi.org/10.1016/j.jbi.2017.12.008	Systematic review of smartphone-based passive sensing for health and wellbeing
Corry et al. (2019)	1	3	1	7 - caregivers	2	2018-11-16	21	https://doi.org/10.1002/14651858.CD012533.pub2	Telephone interventions, delivered by healthcare professionals, for providing education and psychosocial support for informal caregivers of adults with diagnosed illnesses
De Witte et al. (2019)	14 - biofeedback	4	2	1,2,3,4	2	2017-09-01	14	https://doi.org/10.1007/s10484-018-09427-7	Combining Biofeedback with Stress Management Interventions: A Systematic Review of Physiological and Psychological Effects
Deady et al. (2017)	4	1	1	1	2	2016-01-01	10	https://doi.org/10.1186/s12888-017-1473-1	eHealth interventions for the prevention of depression and anxiety in the general population: a systematic review and meta-analysis
Dellazizzo et al. (2020)	8	7	2	4.6	2.3	2020-02-01	11	https://doi.org/10.2196/20889	Evidence on Virtual Reality-Based Therapies for Psychiatric Disorders: Meta-Review of Meta-Analyses
DiPietro et al. (2019)	3,13	4	2	6	1	2019-01-01	18	https://doi.org/10.3390/medicina55080440	Computer-and robot-assisted therapies to aid social and intellectual functioning of children with autism spectrum disorder
Dodemaide et al. (2019)	9	3	2	1.2	1.2	2015-11-01	15	https://doi.org/10.1089/cyber.2018.0678	Exploring the Therapeutic and Nontherapeutic Affordances of Social Media Use by Young Adults with Lived Experience of Self-Harm or Suicidal Ideation: A Scoping Review
Dol et al. (2017)	7	3	1	7 - perinatal population	2	2016-11-18	8	https://doi.org/10.11124/JBISRIR-2017-003439	eHealth interventions for parents in neonatal intensive care units: a systematic review
Domhardt et al. (2019)	7	7	2	6	2	2017-04-01	34	https://doi.org/10.1002/da.22860	Internet- and mobile-based interventions for anxiety disorders: A meta-analytic review of intervention components
Domhardt, Geßlein et al. (2020)	7,8	7	2	3,4,6	1	2018-03-01	8	https://doi.org/10.1024/1422-4917/a000625	Internet- and Mobile-Based Interventions for Mental and Somatic Conditions in Children and Adolescents A Systematic Review of Meta-analyses
Domhardt, Letsch et al. (2020)	7	8	2	6	2	2019-06-27	16	https://doi.org/10.1016/j.jad.2020.06.059	Are Internet- and mobile-based interventions effective in adults with diagnosed panic disorder and/or agoraphobia? A systematic review and meta-analysis
Drazich et al. (2020)	14 - game consoles	6	1	1,2,3	3	2019-03-01	17	https://doi.org/10.1089/g4h.2019.0165	Exergames and Depressive Symptoms in Older Adults: A Systematic Review
Dubad et al. (2018)	5	2	2	1,2,5,6	1	not stated	25	https://doi.org/10.1017/s0033291717001659	A systematic review of the psychometric properties, usability and clinical impacts of mobile mood-monitoring applications in young people
Dugdale et al. (2019)	4	7	2	5.6	2	2019-03-01	33	https://doi.org/10.1080/15504263.2019.1652381	Are Computer-Based Treatment Programs Effective at Reducing Symptoms of Substance Misuse and Mental Health Difficulties Within Adults? A Systematic Review
Egan et al. (2018)	7	3	1	7 - caregivers	2	2016-09-01	8	https://doi.org/10.1016/j.jamda.2017.10.023	Online Training and Support Programs Designed to Improve Mental Health and Reduce Burden Among Caregivers of People With Dementia: A Systematic Review
Eichenberg & Schott (2017)	3	6	2	6	1.2	2016-10-01	15	https://doi.org/10.1089/g4h.2016.0068	Serious Games for Psychotherapy: A Systematic Review
Eilert et al. (2020)	4	8	2	6	2.3	2020-04-01	20	https://doi.org/10.1002/da.23115	The effectiveness of Internet-delivered treatment for generalized anxiety disorder: An updated systematic review and meta-analysis
Ennis et al. (2018)	4	8	1	2	1.2	2017-01-01	7	https://doi.org/10.2196/jmir.9795	Internet-Delivered Early Interventions for Individuals Exposed to Traumatic Events: Systematic Review
Faurholt-Jepsen et al. (2016)	7	2	2	6	2	2015-07-01	13	https://doi.org/10.1186/s12888-016-0713-0	Electronic self-monitoring of mood using IT platforms in adult patients with bipolar disorder: A systematic review of the validity and evidence
Feng et al. (2020)	7	3	1	7 - perinatal population	2	2020-01-01	3	https://doi.org/10.1080/02646838.2020.1750576	Psychological or educational eHealth interventions on depression, anxiety or stress following preterm birth: a systematic review
Fernandez-Sotos et al. (2020)	8	4	2	6	2	2019-07-01	7	https://doi.org/10.1016/j.ejpsy.2019.12.003	Virtual reality for psychosocial remediation in schizophrenia: a systematic review
Ferreri et al. (2019)	7,8	2.7	2	6	1.2	2017-12-01	69	https://doi.org/10.2196/11643	How New Technologies Can Improve Prediction, Assessment, and Intervention in Obsessive-Compulsive Disorder (e-OCD): Review
Firth et al. (2017)	7	7	2	1.6	1.2	2016-11-01	9	https://doi.org/10.1016/j.jad.2017.04.046	Can smartphone mental health interventions reduce symptoms of anxiety? A meta-analysis of randomized controlled trials
Fish et al. (2016)	4	9	2	1,3,6	2	2014-07-06	10	https://doi.org/10.1007/s12671-016-0548-2	Mindfulness Interventions Delivered by Technology Without Facilitator Involvement: What Research Exists and What Are the Clinical Outcomes?
Fisher et al. (2019)	7	7	2	3.4	1	2018-05-01	10	https://doi.org/10.1002/14651858.CD011118.pub3	Psychological therapies (remotely delivered) for the management of chronic and recurrent pain in children and adolescents
Florean et al. (2020)	4	3	2	6	1	2019-06-28	15	https://doi.org/10.1007/s10567-020-00326-0	The Efficacy of Internet-Based Parenting Programs for Children and Adolescents with Behavior Problems: A Meta-Analysis of Randomized Clinical Trials
Flujas-Contreras et al. (2019)	4	3	1.2	1,2,3,4,6	1	2017-08-01	24	https://doi.org/10.1017/s0033291719000692	Technology-based parenting interventions for children's physical and psychological health: a systematic review and meta-analysis
Forbes et al. (2019)	7	3	1	3	2.3	2017-04-06	16	https://doi.org/10.1007/s11764-018-0729-1	A systematic review of the feasibility, acceptability, and efficacy of online supportive care interventions targeting men with a history of prostate cancer
Franco et al. (2018)	7	8	2.3	3.6	2	2017-01-01	5	https://doi.org/10.2196/diabetes.9694	Web-based interventions for depression in individuals with diabetes: Review and discussion
Frias et al. (2020)	3,5,8,14 - biofeedback	7	2	6	2	2020-06-01	15	https://doi.org/10.1159/000511349	Technology-Based Psychosocial Interventions for People with Borderline Personality Disorder: A Scoping Review of the Literature
Gál et al. (2021)	5	9	1.2	1,3,4,6	2	2020-06-10	34	https://doi.org/10.1016/j.jad.2020.09.134	The efficacy of mindfulness meditation apps in enhancing users' well-being and mental health related outcomes: a meta-analysis of randomized controlled trials
Garrido et al. (2019)	7	7	2	1.6	1	2017-01-01	41	https://doi.org/10.3389/fpsyt.2019.00759	What Works and What Doesn't Work? A Systematic Review of Digital Mental Health Interventions for Depression and Anxiety in Young People
Gee et al. (2016)	6,8,10,14 - biofeedback	1.7	1.2	1.6	1.2	2014-01-01	15	https://doi.org/10.1093/jamia/ocv043	Effectiveness of mobile technologies delivering Ecological Momentary Interventions for stress and anxiety: a systematic review
Giroux (2017)	7	1.7	1,2,3	2.5	2	2015-06-01	18	https://doi.org/10.3389/fpsyg.2017.00954	Online and Mobile Interventions for Problem Gambling, Alcohol, and Drugs: A Systematic Review
Gliddon et al. (2017)	7	3	2.3	6	2	2015-05-15	15	https://doi.org/10.1037/prj0000270	Online and Mobile Technologies for Self-Management in Bipolar Disorder: A Systematic Review
Golita & Baban (2019)	4	8.9	1	3	2	2019-03-01	21	http://jebp.psychotherapy.ro/vol-xix-no-2-2019/a-systematic-review-of-the-effects-of-internet-based-psychological-interventions-on-emotional-distress-and-quality-of-life-in-adult-cancer-patients/	A Systematic Review of the Effects of Internet-Based Psychological Interventions on Emotional Distress and Quality of Life in Adult Cancer Patients
Goreis et al. (2020)	5	3	2	1.6	2	2019-01-01	6	https://doi.org/10.3389/fnins.2020.00003	Efficacy of Self-Management Smartphone-Based Apps for Post-traumatic Stress Disorder Symptoms: A Systematic Review and Meta-Analysis
Grist et al. (2017)	5	7	1.2	1,2,6	1	2016-07-01	24	https://doi.org/10.2196/jmir.7332	Mental Health Mobile Apps for Preadolescents and Adolescents: A Systematic Review
Grist et al. (2019)	4, 14 - biofeedback	7	2	6	1	2017-09-01	34	https://doi.org/10.1007/s10567-018-0271-8	Technology Delivered Interventions for Depression and Anxiety in Children and Adolescents: A Systematic Review and Meta-analysis
Gual-Montolio et al. (2020)	7	2	2	6	1.2	2020-02-01	18	https://doi.org/10.3390/ijerph17093170	How Are Information and Communication Technologies Supporting Routine Outcome Monitoring and Measurement-Based Care in Psychotherapy? A Systematic Review
Guay et al. (2017)	7	3	1	7 - caregivers	2.3	2015-07-01	12	https://doi.org/10.2196/jmir.7896	Components and Outcomes of Internet-Based Interventions for Caregivers of Older Adults: Systematic Review
Hadjiconstantinou et al. (2016)	7	3	1	3	2	2016-01-01	16	https://doi.org/10.2196/jmir.5991	Do Web-Based Interventions Improve Well-Being in Type 2 Diabetes? A Systematic Review and Meta-Analysis
Hanlon et al. (2018)	7	8	1	3	1.2	2017-02-01	11	https://doi.org/10.1111/apt.14840	Systematic review with meta-analysis: online psychological interventions for mental and physical health outcomes in gastrointestinal disorders including irritable bowel syndrome and inflammatory bowel disease
Harerimana et al. (2019)	4	7	2	6	3	2017-09-26	13	https://doi.org/10.1111/inm.12571	The use of technology for mental healthcare delivery among older adults with depressive symptoms: A systematic literature review
Harrer et al. (2019)	7	1.7	1.2	1,2,6	1	2018-04-30	48	https://doi.org/10.1002/mpr.1759	Internet interventions for mental health in university students: A systematic review and meta-analysis
Heber (2017)	7	7	2	1.2	2	2016-05-01	23	https://doi.org/10.2196/jmir.5774	The Benefit of Web- and Computer-Based Interventions for Stress: A Systematic Review and Meta-Analysis
Hennemann et al. (2018)	7	8	3	6	1.2	2018-03-01	16	https://doi.org/10.1016/j.invent.2018.09.001	Internet- and mobile-based aftercare and relapse prevention in mental disorders: A systematic review and recommendations for future research
Hoermann et al. (2017)	1	7	2	1,2,5,6	1.2	2016-10-01	21	https://doi.org/10.2196/jmir.7023	Application of Synchronous Text-Based Dialogue Systems in Mental Health Interventions: Systematic Review
Hollis et al. (2017)	7	1.7	1.2	1,2,6	1	2015-11-19	21	https://doi.org/10.1111/jcpp.12663	Annual Research Review: Digital health interventions for children and young people with mental health problems - a systematic and meta-review
Holmes et al. (2019)	4	7	2	5.6	2	2017-05-01	6	https://doi.org/10.1177/1357633x17748991	A systematic review of technology-assisted interventions for co-morbid depression and substance use
Hopwood et al. (2018)	7	3	1	7 - caregivers	2	2018-04-01	40	https://doi.org/10.2196/jmir.9548	Internet-Based Interventions Aimed at Supporting Family Caregivers of People With Dementia: Systematic Review
Howarth et al. (2018)	3,5	7	1.2	1	2	2018-01-01	22	https://doi.org/10.1177/2055207618770861	The impact of digital health interventions on health-related outcomes in the workplace: A systematic review
Hubley et al. (2016)	1	7	2	6	2	2015-06-01	134 (13 on effectiveness for health outcomes)	https://doi.org/10.5498/wjp.v6.i2.269	Review of key telepsychiatry outcomes
Hutton et al. (2020)	7	7	1	1	1	2017-01-01	18	https://doi.org/10.1080/24694193.2019.1616008	mHealth Interventions to Reduce Alcohol Use in Young People: A Systematic Review of the Literature
Ilagan et al. (2020)	5	7	2	6	2	2019-12-01	12	https://doi.org/10.1186/s40479-020-00127-5	Smartphone applications targeting borderline personality disorder symptoms: a systematic review and meta-analysis
Jackson et al. (2016)	4	3	1	7 - caregivers	2	2015-12-01	22	https://doi.org/10.1016/j.archger.2016.06.013	A systematic review of the effect of telephone, internet or combined support for carers of people living with Alzheimer's, vascular or mixed dementia in the community
Jayasinghe et al. (2020)	3,5	4	1	1,5,6	2	2018-09-01	14	https://doi.org/10.2196/17915	Evidence regarding automatic processing computerized tasks designed for health interventions in real-world settings among adults: Systematic scoping review
Josephine et al. (2017)	7	8	2	6	2	2016-06-01	19	https://doi.org/10.1016/j.jad.2017.07.021	Internet- and mobile-based depression interventions for people with diagnosed depression: A systematic review and meta-analysis
Kampmann et al. (2016)	4,8	7	2	6	2	2013-04-01	37	https://doi.org/10.1016/j.janxdis.2016.06.007	Meta-analysis of technology-assisted interventions for social anxiety disorder
Kaner et al. (2017)	7	7	1	2	1.2	2017-04-01	57	https://doi.org/10.1186/s12913-018-2972-6	Personalised digital interventions for reducing hazardous and harmful alcohol consumption in community-dwelling populations
Kang et al. (2018)	7	3	1.2	3	2	2015-12-01	4	https://doi.org/10.1186/s12913-018-2972-6	Online-based interventions for sexual health among individuals with cancer: a systematic review
Karim et al. (2020)	7	7	1.2	3	2	2019-12-31	9	https://doi.org/10.1177/2055207620906956	Mobile health applications for improving the sexual health outcomes among adults with chronic diseases: A systematic review
Karyotaki et al. (2018)	4	8	2	6	2	2016-01-01	24	https://doi.org/10.1016/j.cpr.2018.06.007	Do guided internet-based interventions result in clinically relevant changes for patients with depression? An individual participant data meta-analysis
Kelson et al. (2019)	4	9	2	6	2	2018-09-01	20	https://doi.org/10.2196/12530	Internet-Delivered Acceptance and Commitment Therapy for Anxiety Treatment: Systematic Review
Kettlewell et al. (2019)	6	7	2	4	2	2019-05-30	6	https://doi.org/10.1177/0269215519865774	A systematic review of personal smart technologies used to improve outcomes in adults with acquired brain injuries
Khan et al. (2019)	7	7	2	6	1	2018-09-01	10	https://doi.org/10.2196/13478	The Effectiveness of Web-Based Interventions Delivered to Children and Young People With Neurodevelopmental Disorders: Systematic Review and Meta-Analysis
Kiluk et al. (2019)	7	8	2.3	2.5	2	2019-07-01	15	https://doi.org/10.1111/acer.14189	Technology-Delivered Cognitive-Behavioral Interventions for Alcohol Use: A Meta-Analysis
Kip et al. (2018)	7,8,10,14 - Wii fit	7	2	6	1.2	2017-12-01	50	https://doi.org/10.3389/fpsyt.2018.00042	eHealth in treatment of Offenders in Forensic mental Health: a Review of the current State
Kothgassner & Felnhofer (2020)	8	8	2	6	1	2020-01-01	4	https://doi.org/10.1007/s40211-020-00349-7	Lack of research on efficacy of virtual reality exposure therapy (VRET) for anxiety disorders in children and adolescents: AÂ systematic review
Kruse et al. (2020)	7	7	2.3	5	2	2018-12-31	22	https://doi.org/10.2196/13252	Measures of Effectiveness, Efficiency, and Quality of Telemedicine in the Management of Alcohol Abuse, Addiction, and Rehabilitation: Systematic Review
Kuester et al. (2016)	7	7	1.2	2.6	2	2015-02-24	20	https://doi.org/10.1016/j.cpr.2015.11.004	Internet-based interventions for posttraumatic stress: A meta-analysis of randomized controlled trials
Lam & Lam (2016)	3,5,8	7	2	5	2	2016-07-01	3	https://doi.org/10.1007/s11920-016-0747-5	eHealth Intervention for Problematic Internet Use (PIU)
Larson et al. (2018)	7	3	1.2	3	2	2016-12-31	9	https://doi.org/10.1089/tmj.2017.0112	The Effect of Telehealth Interventions on Quality of Life of Cancer Patients: A Systematic Review and Meta-Analysis
Lattie et al. (2019)	7,8	7	1.2	1	1	2019-04-01	89	https://doi.org/10.2196/12869	Digital Mental Health Interventions for Depression, Anxiety, and Enhancement of Psychological Well-Being Among College Students: Systematic Review
Lau et al. (2017)	4	6	1.2	1,5,6	1,2,3	not stated	10	https://doi.org/10.3389/fpsyt.2016.00209	Serious Games for Mental Health: Are They Accessible, Feasible, and effective? A Systematic Review and Meta-analysis
Lau et al. (2017)	7	8	2	7 - perinatal population	2	2017-02-09	8	https://doi.org/10.2196/jmir.6712	Therapist-supported internet-based cognitive behavior therapy for stress, anxiety, and depressive symptoms among postpartum women: A systematic review and meta-analysis
Lau et al. (2020)	7	7	2	3.4	1	2019	16	https://doi.org/10.2196/22329	eHealth and mHealth psychosocial interventions for youths with chronic illnesses: Systematic review
Lawes-Wickwar et al. (2018)	7,10,8	3	2.3	6	2	2016-03-01	31	https://doi.org/10.2196/mental.8816	Application and Effectiveness of Telehealth to Support Severe Mental Illness Management: Systematic Review
Leavey & Hawkins (2017)	4	8	1	2.6	2	2016-04-01	26 (5 on iCBT)	https://doi.org/10.1080/16506073.2017.1332095	Is cognitive behavioural therapy effective in reducing suicidal ideation and behaviour when delivered face-to-face or via e-health? A systematic review and meta-analysis
Lecomte et al. (2020)	6	7	2	5.6	1	not stated	7	https://doi.org/10.2196/17458	Mobile apps for mental health issues: Meta-review of meta-analyses
Lee et al. (2016)	7	1.7	1.2	7 - perinatal population	2	2015-03-26	4	https://doi.org/10.1186/s12884-016-0831-1	Web-based interventions for prevention and treatment of perinatal mood disorders: a systematic review
Leng et al. (2020)	7	3	1	7 - informal caregivers	2	2020-01-01	17	https://doi.org/10.2196/19468	Internet-Based Supportive Interventions for Family Caregivers of People With Dementia: Systematic Review and Meta-Analysis
Lewis et al. (2018)	7	8	2.3	6	2	2018-03-01	10	https://doi.org/10.1002/14651858.CD011710.pub2	Internet-based cognitive and behavioural therapies for posttraumatic stress disorder (PTSD) in adults
Lewis et al. (2019)	7	8	2.3	6	2	2018-03-02	10	https://doi.org/10.1111/acps.13079	Internet-delivered cognitive behavioural therapy for post-traumatic stress disorder: systematic review and meta-analysis
Lin et al. (2020)	7,12	3	1	3	2	2019-04-01	18	https://doi.org/10.1097/01.ogx.0000697388.75883.7c	The Effectiveness of Online Interventions for Patients with Gynecological Cancer: An Integrative Review
Linardon (2020)	6	9	1.2	1,3,4,5,6	2	2019-03-01	27	https://doi.org/10.1016/j.beth.2019.10.002	Can Acceptance, Mindfulness, and Self-Compassion Be Learned by Smartphone Apps? A Systematic and Meta-Analytic Review of Randomized Controlled Trials
Linardon et al. (2020)	7	1.8	1.2	2.6	1.2	2020-06-01	36	https://doi.org/10.1037/ccp0000575	E-Mental Health Interventions for the Treatment and Prevention of Eating Disorders: An Updated Systematic Review and Meta-Analysis
Lopez-Rodriguez et al. (2020)	3,5,8,13	3	2	3	1	2018-12-01	8	https://doi.org/10.3390/ijerph17103563	New Technologies to Improve Pain, Anxiety and Depression in Children and Adolescents with Cancer: A Systematic Review
Lorca-Cabrera et al. (2020)	7	3	1	3,7 - informal caregivers	2	2018-03-01	17	https://doi.org/10.1016/j.ijmedinf.2019.104003	Effectiveness of health web-based and mobile app-based interventions designed to improve informal caregiver's well-being and quality of life: A systematic review
Loughnan et al. (2019)	7	8	2	6,7 - perinatal population w clinical anxiety and/or depression	2	2018-04-17	7	https://doi.org/10.1007/s00737-019-00961-9	Internet-delivered psychological interventions for clinical anxiety and depression in perinatal women: a systematic review and meta-analysis
Lui et al. (2017)	5	7	2	5.6	2	not stated	21	https://doi.org/10.1037/pro0000122	Evidence-Based Apps? A Review of Mental Health Mobile Applications in a Psychotherapy Context
Luo et al. (2020)	7	3	1	3,7 - informal caregivers	2	2019-04-01	17	https://doi.org/10.1002/pon.5278	A critical literature review of dyadic web-based interventions to support cancer patients and their caregivers, and directions for future research
Lyzwinski et al. (2018)	7	9	1	1	2	2016-06-01	21	https://doi.org/10.1089/tmj.2017.0117	A Systematic Review of Electronic Mindfulness-Based Therapeutic Interventions for Weight, Weight-Related Behaviors, and Psychological Stress
MacDonell & Prinz (2017)	7	1.7	1.2	1,2,5,6,7 - family members	1	not stated	44	https://doi.org/10.1007/s10567-016-0218-x	A Review of Technology-Based Youth and Family-Focused Interventions
Massoudi et al. (2019)	4	7	2	6	2	2018-01-01	19	https://doi.org/10.1016/j.jad.2018.11.050	The effectiveness and cost-effectiveness of e-health interventions for depression and anxiety in primary care: A systematic review and meta-analysis
Matis et al. (2020)	7	9	1	3	2	2020-07-31	29	https://doi.org/10.2196/20709	Mindfulness-Based Programs for Patients with Cancer via eHealth and Mobile Health: Systematic Review and Synthesis of Quantitative Research
McCaughan et al. (2017)	1,2,9	3	1.2	3	2	2016-05-02	6	https://doi.org/10.1002/14651858.CD011652.pub2	Online support groups for women with breast cancer
McFarland et al. (2019)	1,2,10	2	2	3	2.3	not stated	9	https://doi.org/10.1177/1357633x19862956	The effect of telehealth versus usual care for home-care patients with long-term conditions: A systematic review, meta-analysis and qualitative synthesis
Mehta et al. (2019)	4	8	1.2	3.4	2	2018-09-01	25	https://doi.org/10.1007/s10865-018-9984-x	Internet-delivered cognitive behaviour therapy for chronic health conditions: a systematic review and meta-analysis
Melbye et al. (2020)	5	7	2	6	1	2020-05-25	15	https://doi.org/10.2196/17453	Smartphone-Based Self-Monitoring, Treatment, and Automatically Generated Data in Children, Adolescents, and Young Adults With Psychiatric Disorders: Systematic Review
Melia et al. (2020)	5	1	1	2.6	1.2	not stated	7	https://doi.org/10.2196/12516	Mobile Health Technology Interventions for Suicide Prevention: Systematic Review
Melioli et al. (2016)	3	1.7	1.2	6	1.2	2015-01-01	20	https://doi.org/10.1002/eat.22477	Reducing eating disorder symptoms and risk factors using the internet: A meta-analytic review
Menon et al. (2017)	1,2	7	2.3	5.6	2	2016-01-01	24	https://doi.org/10.4103/0253-7176.198956	Psychotherapeutic applications of mobile phone-based technologies: A systematic review of current research and trends
Mesa-Gresa et al. (2018)	8	4	2	6	1	2018-02-28	31	https://doi.org/10.3390/s18082486	Effectiveness of virtual reality for children and adolescents with autism spectrum disorder: An evidence-based systematic review
Meyer et al. (2018)	7	7	2.3	6	2	2017-07-01	11	https://doi.org/10.1016/j.jad.2017.09.012	Novel technology as platform for interventions for caregivers and individuals with severe mental health illnesses: A systematic review
Mikolasek 2018	4,14 - biofeedback	9	2	3.4	2	2015-04-01	17	https://doi.org/10.1007/s12529-017-9679-7	Effectiveness of Mindfulness- and Relaxation-Based eHealth Interventions for Patients with Medical Conditions: a Systematic Review and Synthesis
Milne-Ives et al. (2020)	5	5	1.2	1,2,5	1.2	2014-09-01	52	https://doi.org/10.2196/17046	Mobile Apps for Health Behavior Change in Physical Activity, Diet, Drug and Alcohol Use, and Mental Health: Systematic Review
Nagaraj & Prabhu (2020)	3,5	7	2	3	2	2018-12-01	5	https://doi.org/10.1007/s00405-019-05743-8	Internet/smartphone-based applications for the treatment of tinnitus: a systematic review
Naylor et al. (2020)	8,14 - biofeedback	7	2	1	2	2016-01-01	22	https://doi.org/10.1089/cyber.2019.0287	A Scoping Review Identifying the Need for Quality Research on the Use of Virtual Reality in Workplace Settings for Stress Management
Neher et al. (2019)	4	8	2	3.6	2	2017-04-01	4	https://doi.org/10.1177/1474515119833251	Implementing internet-delivered cognitive behavioural therapy for patients with cardiovascular disease and psychological distress: a scoping review
Nnabuko & Anderson (2018)	7	7	1,2,3	1,3,7 - informal caregivers	1,2,3	2017-01-01	30	https://doi.org/10.33965/ijcsis_2018130102	The effect of ICT on social support in healthcare: A systematic review
Noone et al. (2020)	1	3	1.2	2	3	2020-04-07	3	https://doi.org/10.1002/14651858.Cd013632	Video calls for reducing social isolation and loneliness in older people: a rapid review
O'Connor et al. (2018)	7	9	2	1,3,6	2	2015-10-23	21	https://doi.org/10.1016/j.beth.2017.07.007	The Efficacy and Acceptability of Third-Wave Behavioral and Cognitive eHealth Treatments: A Systematic Review and Meta-Analysis of Randomized Controlled Trials
O'Kearney et al. (2019)	4	8	2	6	2	2018-09-30	17	https://doi.org/10.1177/0004867419864433	Are claims of non-inferiority of Internet and computer-based cognitive-behavioural therapy compared with in-person cognitive-behavioural therapy for adults with anxiety disorders supported by the evidence from head-to-head randomised controlled trials?
Oliver et al. (2017)	7	3	1.2	7 - informal caregivers	2	2016-01-01	10	https://doi.org/10.1089/tmj.2016.0183	The Effect of Internet Group Support for Caregivers on Social Support, Self-Efficacy, and Caregiver Burden: A Meta-Analysis
Olthuis, Watt et al. (2016)	7	8	2	6	2	2015-03-16	38	https://doi.org/10.1002/14651858.CD011565.pub2	Therapist-supported Internet cognitive behavioural therapy for anxiety disorders in adults
Olthuis, Wozney et al. (2016)	1,4	8	2	6	2	2016-07-28	19	https://doi.org/10.1016/j.janxdis.2016.09.010	Distance-delivered interventions for PTSD: A systematic review and meta-analysis
Onwumere et al. (2018)	7	3	1	7 - informal caregivers	2	30/06/0217	9	https://doi.org/10.2196/mental.9857	Digital Technology for Caregivers of People With Psychosis: Systematic Review
Ostherr et al. (2016)	7	3	1	3	2.3	2013-01-01	38	https://doi.org/10.1089/jpm.2015.0341	Death in the Digital Age: A Systematic Review of Information and Communication Technologies in End-of-Life Care
Park et al. (2020)	6	7	2	6	1.2	2019-01-07	17	https://pubmed.ncbi.nlm.nih.gov/31675391/	Smartphone applications for the treatment of depressive symptoms: A meta-analysis and qualitative review
Păsărelu et al. (2017)	4	8	2	6	2.3	2016-07-01	19	https://doi.org/10.1080/16506073.2016.1231219	Internet-delivered transdiagnostic and tailored cognitive behavioral therapy for anxiety and depression: a systematic review and meta-analysis of randomized controlled trials
Penate & Fumero (2016)	4	8	2	6	1.2	2015-02-01	13	https://doi.org/10.1177/1357633x15586491	A meta-review of Internet computer-based psychological treatments for anxiety disorders
Perry et al. (2016)	4	8	2	2	1	2015-05-01	1	https://pubmed.ncbi.nlm.nih.gov/27274742/	Web-based and mobile suicide prevention interventions for young people: A Systematic Review
Phillips et al. (2019)	7	7	1.2	1.2	2	2018-04-23	34	https://doi.org/10.5271/sjweh.3839	Effectiveness of occupational e-mental health interventions: a systematic review and meta-analysis of randomized controlled trials
Ploeg et al. (2017)	7	3	2	7 - informal caregivers	2	2016-07-01	20	https://doi.org/10.2196/jmir.7564	Web-Based Interventions to Improve Mental Health, General Caregiving Outcomes, and General Health for Informal Caregivers of Adults With Chronic Conditions Living in the Community: Rapid Evidence Review
Ploeg et al. (2018)	7	3	1.2	7 - informal caregivers	2	2017-04-19	14	https://doi.org/10.2196/11247	Caregiver-Focused, Web-Based Interventions: Systematic Review and Meta-Analysis (Part 2)
Provoost et al. (2017)	11	7	2	1,5,6	1.2	2015-07-01	54	https://doi.org/10.2196/jmir.6553	Embodied Conversational Agents in Clinical Psychology: A Scoping Review
Punukollu & Marques (2019)	6	7	1,2,3	1,2,6	1.2	2019-05-01	6	https://doi.org/10.1136/ebmental-2019-300093	Use of mobile apps and technologies in child and adolescent mental health: a systematic review
Qan'ir & Song (2019)	7	3	1.2	3	2.3	2018-09-15	10	https://doi.org/10.1002/pon.5158	Systematic review of technology-based interventions to improve anxiety, depression, and health-related quality of life among patients with prostate cancer
Qian et al. (2020)	8	6	1.2	1,3,4	1,2,3	2020-04-01	15	https://doi.org/10.3390/ijerph17114133	The Effectiveness of Virtual Reality Exercise on Individual's Physiological, Psychological and Rehabilitative Outcomes: A Systematic Review
Rathbone & Prescott (2017)	5,2	7	1.2	1,2,5,6,7 - perinatal population	2	2017-01-01	27	https://doi.org/10.2196/jmir.7740	The Use of Mobile Apps and SMS Messaging as Physical and Mental Health Interventions: Systematic Review
Rathbone et al. (2017)	5	8	2	4.6	2	2017-05-01	8	https://doi.org/10.2196/jmir.8598	Assessing the Efficacy of Mobile Health Apps Using the Basic Principles of Cognitive Behavioral Therapy: Systematic Review
Ridout & Campbell (2018)	9	3	1.2	1.6	1	2018-06-01	9	https://doi.org/10.2196/12530	The Use of Social Networking Sites in Mental Health Interventions for Young People: Systematic Review
Rigabert et al. (2020)	4	1	1	1.2	1.2	2019-07-22	21	https://doi.org/10.1016/j.cpr.2020.101931	Effectiveness of online psychological and psychoeducational interventions to prevent depression: Systematic review and meta-analysis of randomized controlled trials
Robinson & Pond (2019)	1,2,9	3	1	2	2	2017-10-01	9	https://doi.org/10.1016/j.chb.2019.06.011	Do online support groups for grief benefit the bereaved? Systematic review of the quantitative and qualitative literature
Rodriguez-Pulido et al. (2020)	4	8	2	6	2	2018-01-01	11	https://doi.org/10.1007/s10916-020-1543-7	Treatment of Depression in Primary Care with Computerized Psychological Therapies: Systematic Reviews
Romijn et al. (2019)	4	8	2	6	2	2017-12-31	42	https://doi.org/10.2196/11706	Internet-Delivered Cognitive Behavioral Therapy for Anxiety Disorders in Open Community Versus Clinical Service Recruitment: Meta-Analysis
Rus-Calafell et al. (2018)	8	7	2	6	2.3	2016-06-01	50	https://doi.org/10.1017/s0033291717001945	Virtual reality in the assessment and treatment of psychosis: a systematic review of its utility, acceptability and effectiveness
Ryan et al. (2017)	7	7	1.2	1.2	2	2016-04-18	50	https://doi.org/10.1539/joh.16-0227-RA	Web-based interventions for the management of stress in the workplace: Focus, form, and efficacy
Salehi et al. (2020)	7,8	7	1.2	2.6	2.3	2019-03-31	33	https://doi.org/10.1177/0020764020963354	Strengthening positive social pathways via digital social applications in individuals with social skills deficits: A scoping review
Sander et al. (2016)	7	1	1	1,2,3,6	2	2015-08-17	17	https://doi.org/10.2196/mental.6061	Effectiveness of Internet-Based Interventions for the Prevention of Mental Disorders: A Systematic Review and Meta-Analysis
Scoglio (2019)	13	4	2	1.4	2.3	2018-06-20	12	https://doi.org/10.2196/13322	Use of Social Robots in Mental Health and Well-Being Research: Systematic Review
Senanayake et al. (2019)	2	7	2.3	6	1.2	2019-04-01	9	https://doi.org/10.1177/1357633x19875852	Effectiveness of text messaging interventions for the management of depression: A systematic review and meta-analysis
Sequeira et al. (2020)	7,10	2	1.2	1,2,6	1	2019-02-01	30	https://doi.org/10.1016/j.jad.2019.11.156	Mobile and wearable technology for monitoring depressive symptoms in children and adolescents: A scoping review
Sevilla-Llewellyn-Jones et al. (2018)	7	9	2	6	2	2018-03-01	12	https://doi.org/10.2196/10278	Web-Based Mindfulness Interventions for Mental Health Treatment: Systematic Review and Meta-Analysis
Sherifali et al. (2018)	7	3	1	7 - informal caregivers	2	2017-04-01	13	https://doi.org/10.2196/10668	Impact of Internet-Based Interventions on Caregiver Mental Health: Systematic Review and Meta-Analysis
Shim et al. (2017)	7	8	2	6	2	2016-11-01	19	https://doi.org/10.1016/j.cpr.2017.09.003	A scoping review of human-support factors in the context of Internet-based psychological interventions (IPIs) for depression and anxiety disorders
Sijbrandij et al. (2016)	4	8	2	6	2	not stated	12	https://doi.org/10.1002/da.22533	Effectiveness of internet‐delivered cognitive behavioral therapy for posttraumatic stress disorder: A systematic review and meta‐analysis
Silva et al. (2019)	7	3	2	3	2	2017-12-01	7	https://doi.org/10.1007/s11764-018-0730-8	The effectiveness of mHealth for self-management in improving pain, psychological distress, fatigue, and sleep in cancer survivors: a systematic review
Simblett (2017)	7	7	2	6	2	2016-11-01	39	https://doi.org/10.2196/mental.5558	A Systematic Review and Meta-Analysis of e-Mental Health Interventions to Treat Symptoms of Posttraumatic Stress
Sin et al. (2018)	7	3	2	7 - informal caregivers	2	2016-12-01	78	https://doi.org/10.1016/j.cpr.2018.01.008	eHealth interventions for family carers of people with long term illness: A promising approach?
Sin et al. (2020)	3,5,11	7	1.2	1,2,6	2	2020-04-01	21	https://doi.org/10.2196/20581	Digital Interventions for Screening and Treating Common Mental Disorders or Symptoms of Common Mental Illness in Adults: Systematic Review and Meta-analysis
Skrabal Ross et al. (2020)	7	7	1.2	3	1.2	2019-06-01	23	https://doi.org/10.1097/SPC.0000000000000478	Online psychosocial interventions for posttreatment cancer survivors: An international evidence review and update
Slev et al. (2016)	7	3	1.2	3,7 - informal caregivers	2	2014-03-06	10	https://doi.org/10.1016/j.ijmedinf.2015.12.013	Effects of eHealth for patients and informal caregivers confronted with cancer: A meta-review
Sogomonjan et al. (2018)	4	8	2	6	1.2	2017-12-01	13	https://doi.org/10.1515/bjes-2018-0019	A Review Article on Internet-based Psychological Interventions in Primary Care. What Is the Global Experience? How Reliable Are Results from RCTs? Lessons Learned from the European, US and Australian Case Studies
Spencer et al. (2019)	7	3	2	7 - informal caregivers	2	2019-01-01	46	https://doi.org/10.2196/10876	Internet-Based Interventions for Carers of Individuals With Psychiatric Disorders, Neurological Disorders, or Brain Injuries: Systematic Review
Spijkerman et al. (2016)	7	9	1.2	1,3,4,6	2	2015-03-23	15	https://doi.org/10.1016/j.cpr.2016.03.009	Effectiveness of online mindfulness-based interventions in improving mental health: A review and meta-analysis of randomised controlled trials
Stavropoulos et al. (2019)	7	8	2	6	2.3	2018-09-01	28	https://doi.org/10.2174/1573400515666190628125914	Cognitive behavioral therapy online for adult depression: A 10 year systematic literature review
Stefanopoulou (2020)	7	7	1.2	2.6	2	2018-11-08	14	https://doi.org/10.1080/09638237.2020.1714009	Are digital interventions effective in reducing suicidal ideation and self-harm? A systematic review
Stefanopoulou et al. (2018)	7	7	2.3	6	2	2017-11-02	29	https://doi.org/10.1007/s11126-018-9576-5	Are Digitally Delivered Psychological Interventions for Depression the Way Forward? A Review
Stefanopoulou et al. (2019)	4	7	2	6	2	2018-09-12	64	https://doi.org/10.1007/s11126-018-9620-5	Digitally Delivered Psychological Interventions for Anxiety Disorders: a Comprehensive Review
Stefanopoulou et al. (2020)	7	7	2	2,3,6	2	2019-09-01	34	https://doi.org/10.1007/s11126-020-09745-2	Digital Interventions for PTSD Symptoms in the General Population: a Review
Stratton et al. (2017)	7	7	1.2	1	2	2016-11-17	23	https://doi.org/10.1371/journal.pone.0189904	Effectiveness of eHealth interventions for reducing mental health conditions in employees: A systematic review and meta-analysis
Suh et al. (2019)	3	8	2	1	2	2018-08-01	10 (3 on online interventions)	https://doi.org/10.1037/cou0000355	A review and meta-analysis of perfectionism interventions: Comparing face-to-face with online modalities
Sunjaya et al. (2020)	7	7	2	6	2	2017-12-01	15	https://doi.org/10.1590/2237-6089-2019-0024	Efficacy, patient-doctor relationship, costs and benefits of utilizing telepsychiatry for the management of post-traumatic stress disorder (PTSD): a systematic review
Szlyk & Tan (2020)	7	1	1	1.2	1	2019-03-20	26	https://doi.org/10.2196/18672	The role of technology and the continuum of care for youth suicidality: Systematic review
Thabrew et al. (2018)	4	7	2.3	3	1	2017-08-31	5	https://doi.org/10.1002/14651858.CD012489.pub2	E-Health interventions for anxiety and depression in children and adolescents with long-term physical conditions
Tofighi et al. (2017)	2	7	2	5	2	2016-03-01	11	https://doi.org/10.1111/dar.12535	Mobile phone messaging for illicit drug and alcohol dependence: A systematic review of the literature
Toivonen et al. (2017)	4	9	1	3.4	2	2016-11-01	19	https://doi.org/10.2196/jmir.7487	Web-based mindfulness interventions for people with physical health conditions: Systematic review
Tozzi et al. (2018)	7,14 - biofeedback	7	1.2	6	1	2018-01-01	33	https://doi.org/10.2196/pediatrics.7248	eHealth interventions for anxiety management targeting young children and adolescents: Exploratory review
Triberti et al. (2019)	7	7	1.2	3	2	2018-04-01	24	https://doi.org/10.1016/j.ctrv.2019.01.003	eHealth for improving quality of life in breast cancer patients: A systematic review
Valimaki et al. (2016)	9	3	2	6	1.2	2015-06-25	2	https://doi.org/10.2196/jmir.5385	Effectiveness of Social Media Interventions for People With Schizophrenia: A Systematic Review and Meta-Analysis
Valimaki et al. (2017)	7	7	2	6	1	2017-02-10	27	https://doi.org/10.2196/mhealth.8624	Web-Based Interventions Supporting Adolescents and Young People With Depressive Symptoms: Systematic Review and Meta-Analysis
Verran et al. (2018)	4	7	2	6	1	2015-09-01	6	https://doi.org/10.1177/2055207618762209	Effectiveness and impact of networked communication interventions in young people with mental health conditions: A rapid review
Versluis et al. (2016)	5	7	1.2	1.6	2	2015-09-01	33	https://doi.org/10.2196/jmir.5642	Changing Mental Health and Positive Psychological Well-Being Using Ecological Momentary Interventions: A Systematic Review and Meta-analysis
Victorson et al. (2020)	7	9	1.2	1.4	2	2019-08-01	43	https://doi.org/10.1007/s12671-020-01373-y	Meta-analysis of Technology-Enabled Mindfulness-Based Programs for Negative Affect and Mindful Awareness
Vigerland et al. (2016)	4	8	2	3,4,6	1	2016-03-01	25	https://doi.org/10.1016/j.cpr.2016.09.005	Internet-delivered cognitive behavior therapy for children and adolescents: A systematic review and meta-analysis
Vugts et al. (2018)	4	7	2	3.4	2	2016-07-01	46	https://doi.org/10.1371/journal.pone.0196467	The effectiveness of various computer-based interventions for patients with chronic pain or functional somatic syndromes: A systematic review and meta-analysis
Wagner (2020)	4	8	1,2,3	2	2	2020-01-17	7	https://doi.org/10.3389/fpsyt.2020.00525	Web-Based Bereavement Care: A Systematic Review and Meta-Analysis
Wang et al. (2018)	5	7	1.2	1,3,5,6	1.2	2017-12-01	17	https://doi.org/10.1016/j.jpsychires.2018.10.006	A systematic review of the effectiveness of mobile apps for monitoring and management of mental health symptoms or disorders
Wang et al. (2020)	4	3	1	3	2	2019-03-01	7	https://doi.org/10.1007/s00520-020-05383-3	Effects of Internet-based psycho-educational interventions on mental health and quality of life among cancer patients: a systematic review and meta-analysis
Wasilewski et al. (2017)	7	3	1	7 - informal caregivers	2	2016-12-01	53	https://doi.org/10.1016/j.ijmedinf.2017.04.009	Web-based health interventions for family caregivers of elderly individuals: A Scoping Review
Weisel et al. (2019)	6,10	7	1.2	2,5,6	2	2018-02-01	19	https://doi.org/10.1038/s41746-019-0188-8	Standalone smartphone apps for mental health-a systematic review and meta-analysis
Wickersham et al. (2019)	6	7	2	6	2	2018-02-01	5	https://doi.org/10.1177/2055207619842986	Efficacy of mobile application interventions for the treatment of post-traumatic stress disorder: A systematic review
Wilks et al. (2016)	4	8	2	6	2	2020-01-01	36	https://doi.org/10.1089/tmj.2015.0129	Are Trials of Computerized Therapy Generalizable? A Multidimensional Meta-analysis
Willems et al. (2020)	7	7	1.2	3	2	2019-09-01	33	https://doi.org/10.1097/spc.0000000000000483	Online interventions aimed at reducing psychological distress in cancer patients: evidence update and suggestions for future directions
Witt et al. (2017)	7	8	2	2.6	1.2	2017-03-31	14	https://doi.org/10.1186/s12888-017-1458-0	Effectiveness of online and mobile telephone applications ('apps') for the self-management of suicidal ideation and self-harm: a systematic review and meta-analysis
Wootton (2016)	4	8	2	6	1.2	2014-12-01	18	https://doi.org/10.1016/j.cpr.2015.10.001	Remote cognitive-behavior therapy for obsessive-compulsive symptoms: A meta-analysis
Wright et al. (2019)	7	8	2	6	2	2016-07-18	40	https://doi.org/10.4088/JCP.18r12188	Computer-Assisted Cognitive-Behavior Therapy for Depression: A Systematic Review and Meta-Analysis
Xu et al. (2019)	7	7	1.2	3	2	2019-07-14	15	https://doi.org/10.1111/jan.14197	Effectiveness of e-health based self-management to improve cancer-related fatigue, self-efficacy and quality of life in cancer patients: Systematic review and meta-analysis
Yim et al. (2020)	12	2	1,2,3	1.6	2	2018-05-01	10	https://doi.org/10.1016/j.jad.2020.05.116	The utility of smartphone-based, ecological momentary assessment for depressive symptoms
Young et al. (2018)	4	5	2	6	2	2017-06-01	7	https://doi.org/10.1177/0004867418788659	Efficacy of online lifestyle interventions targeting lifestyle behaviour change in depressed populations: A systematic review
Zhang et al. (2018)	5	4	2	2,5,6	2	2018-04-17	8	https://doi.org/10.2196/10034	Attention and Cognitive Bias Modification Apps: Review of the Literature and of Commercially Available Apps
Zhang et al. (2019)	3	4	2	5.6	1.2	2017-12-05	22	https://doi.org/10.2196/11841	Web-Based Cognitive Bias Modification Interventions for Psychiatric Disorders: Scoping Review
Zhang et al. (2020)	7, 14 - virtual classroom	9	1	1	2	2019-04-10	16	https://doi.org/10.1097/md.0000000000020493	A meta-analysis: Internet mindfulness-based interventions for stress management in the general population
Zhao et al. (2019)	7	3	1	7 - informal caregivers	2	2018-06-01	6	https://doi.org/10.2196/13415	Web-Based Interventions to Improve Mental Health in Home Caregivers of People With Dementia: Meta-Analysis
Zhou et al. (2020)	7	3	1.2	7 - perinatal population	2	2019-12-01	11	https://doi.org/10.1177/1357633x20917816	The effectiveness of mHealth interventions on postpartum depression: A systematic review and meta-analysis

## Sheet: Legend
Legend
Technology	Description	Clarification
1	synchronous communication	stand-alone (not as support/guidance for another program, e.g. e-mail. online video consultation
2	asynchronous communication	stand-alone (not as support/guidance for another program, e.g. e-mail
3	computer program - unguided	website, platform, DVD/CD-rom without digital support
4	computer program - guided	computerized program with (a)synchronous support by a professional
5	smartphone program - unguided	app without digital support
6	smartphone program - guided	smartphone program with (a)synchronous support by a professional
7	digital intervention which can include professional or peer support	broad residual category: studies with cross-platform interventions (smartphone + computer) and/or (a)synchronous support by a professional or peers
8	XR	extended reality, primarily virtual reality
9	social media (including fora)
10	wearables
11	chatbot
12	digital phenotyping
13	robots
14	other
Intervention	Description	Clarification
1	preventive
2	measurement and follow-up	including ecological momentary assessment (EMA), passive sensing/monitoring
3	supportive interventions
4	skills training
5	behavioural interventions
6	gamified interventions
7	psychotherapeutic interventions - general	all non-specific therapeutic interventions
8	psychotherapeutic interventions - CBT	CBT = Cognitive behavioral therapy, including exposure therapy
9	psychotherapeutic interventions - mindfulness & ACT	ACT = Acceptance and commitment therapy
Focus	Description	Clarification
1	prevention
2	treatment
3	relapse prevention
Target population	Description	Clarification
1	general population
2	at risk population
3	somatic disorders
4	pain of neurological
5	substance use
6	mental disorder
7	other	including clarification in specific cells
Age	Description	Clarification
1	children & young adults
2	adults
3	elderly
The categories 'Setting' and 'Integration with conventional care' could not be included in the table due to incomplete reporting in the retrieved reviews.
